# Supplementary material for: The relationship between coaching leadership behaviors and athletes’ psychological fatigue: the mediating role of psychological resilience
Source: Front Psychol. 2026 Jul 1;17:1828916. doi: 10.3389/fpsyg.2026.1828916 (PMC13368335; doi:10.3389/fpsyg.2026.1828916)
Supplement: Supplementary file 1 [file Table_1.xlsx]

## Sheet: Sheet1
1-6人口学	1、 您的性别	2、您的年龄	3、您的运动等级	4、您的训练年限	5、家庭类型	6、户籍所在地类型		7、我们教练向我们解释运动技术和战术动作要领	8、教练鼓励队员针对训练中的问题自己找答案	9、对重要事情做决定时，教练能事先征求队员的意见	10、教练鼓励队员能设定自己的训练目标和采取措施	11、教练帮助队员改善训练比赛中的不足	12、教练总是对队员表示关心	13、教练制定训练内容负荷时会与队员进行沟通	14、教练通过训练提高我们技术与战术水平	15、教练员鼓励与引导队员之间相互帮助、相互提高	16、教练在队员能力表现良好时，会在其他队员面前赞扬	17、教练总是帮助解决队内的矛盾与冲突	18、教练对队员表现好时，会给予口头赞扬	19、教练清楚地对我们讲解技战术在比赛中的作用	20、教练会充分征求队员对比赛战术和策略的意见	21、教练鼓励队员就训练比赛提出个人建议	22、教练总是会花大量的时间对队员的表现做出评价	23、教练总是表现的很严厉，拒人千里	24、教练总是帮助队员解决个人生活问题	25、教练总是充分考虑到每个队员的个人需求	26、教练会针对每个队员的表现做出具体的评价	27、教练清楚地向我们解释技战术比赛中具体应用的策略	28、教练能告诉队员他什么时候表现的特别好	29、教练执教过程中清楚地表达对我们训练和比赛的具体要求	30、教练会充分征求队员对训练强度和内容的反馈意见	31、训练比赛中，教练员只要求我们这样做，而不说明为什么	32、制定训练计划时，教练不会考虑队员的意见	33、在队员表现好时，教练会表达感谢	34、教练能明确地指出每个队员训练比赛中的优缺点	35、对重要事情做决定时，教练员不会考虑队员的意见	36、教练要求队员无条件接受他的意见	教练员领导行为		37、 这个赛季我做了很多值得欣慰的事情。	38、训练使我很疲倦以至没有精力去做其他事。	39、我花在训练比赛上的努力用来做其他事情可能会更好。	40、在训练，比赛中我感到极度疲劳。	41、我没有取得更好的成绩。	42、我不像以前那样关心运动成绩了	43、我发挥不了自己的运动水平。	44、我快要垮掉了。	45、我不能像以前那样专心的比赛了	46、我感觉体力不支。
	1	2	2	2	1	1		5	4	4	4	3	4	5	5	4	5	5	4	5	4	3	4	2	3	4	4	4	5	5	4	2	2	4	4	2	3	3.86667		4	2	2	1	3	1	1	2	2	2
	1	3	2	3	1	2		4	4	4	5	5	5	4	5	3	5	5	4	5	4	5	4	1	5	3	4	5	4	3	4	2	1	5	5	2	1	3.86667		4	1	1	1	2	1	1	1	2	2
	2	2	1	2	1	1		3	3	4	4	4	4	4	5	3	4	4	4	4	5	4	4	3	4	5	5	4	5	4	5	1	1	5	4	2	2	3.76667		5	2	1	1	2	2	2	2	1	3
	1	3	3	4	1	2		5	4	4	5	4	4	4	5	4	3	3	4	5	4	4	3	2	3	4	5	5	5	4	4	1	2	4	4	3	1	3.73333		5	2	1	2	2	5	2	2	2	1
	1	2	2	1	1	1		3	5	4	5	4	4	4	4	4	5	5	4	4	4	5	5	2	4	4	4	4	4	5	4	2	1	4	3	1	2	3.76667		5	2	1	1	2	2	1	2	2	3
	1	2	3	3	1	1		4	2	4	5	5	4	5	4	5	5	4	4	5	4	5	5	1	5	5	4	4	5	3	4	3	2	2	5	2	1	3.86667		3	2	2	1	2	1	1	2	1	2
	1	3	2	2	1	2		4	5	4	4	3	4	5	4	5	5	5	4	5	5	5	5	1	4	5	3	4	5	3	4	2	3	4	5	2	1	3.93333		4	1	2	2	2	1	2	2	2	2
	2	2	1	2	3	2		4	3	4	4	3	4	5	5	5	4	4	4	4	4	3	4	2	5	5	3	4	4	4	4	1	2	5	4	2	3	3.73333		4	5	2	2	2	2	1	2	1	2
	1	3	3	3	1	2		3	4	4	4	5	5	3	5	4	1	5	4	4	4	4	5	2	4	4	1	4	5	4	5	2	1	5	5	2	2	3.66667		5	2	1	1	1	3	2	1	1	5
	1	1	1	1	1	1		3	5	5	4	3	4	5	5	4	5	5	4	5	5	3	5	2	4	5	5	5	2	3	5	2	1	5	4	1	2	3.86667		5	3	1	2	2	2	2	2	1	1
	1	1	2	2	1	1		5	5	4	5	1	4	4	4	5	5	4	4	5	4	4	4	2	5	3	4	5	5	3	5	1	1	4	4	2	1	3.73333		4	3	2	2	1	2	1	1	2	1
	2	2	1	3	1	1		4	4	4	4	2	3	4	5	4	5	4	4	5	5	5	4	1	5	4	5	5	4	4	4	1	2	1	3	2	1	3.6		4	2	1	2	2	2	1	3	2	1
	1	4	1	2	1	1		5	3	5	4	5	4	5	4	4	4	4	5	5	4	3	5	3	3	5	3	4	4	4	5	2	3	4	4	2	1	3.86667		4	2	1	3	2	1	1	1	3	3
	1	1	2	3	1	1		5	5	4	5	5	3	4	5	5	5	4	4	5	4	3	3	2	2	3	4	4	5	5	4	1	1	4	4	2	3	3.76667		3	3	2	2	2	1	2	1	1	3
	1	4	1	4	1	1		4	4	5	4	5	4	4	5	4	2	4	4	5	4	3	5	2	5	4	4	5	4	5	2	1	2	4	4	1	2	3.7		4	2	3	2	1	2	1	4	2	3
	1	4	2	2	2	1		1	4	4	4	4	1	4	3	4	5	5	4	4	4	4	5	2	4	4	5	4	5	3	3	2	2	3	3	2	2	3.46667		5	3	1	1	1	2	2	2	1	2
	2	3	3	3	1	1		5	5	4	4	5	5	5	5	5	5	5	3	5	4	3	5	2	5	5	4	4	5	5	4	2	2	2	4	1	1	3.96667		5	1	1	2	3	1	1	1	2	3
	2	1	3	1	1	1		4	3	4	5	5	4	5	5	5	5	4	4	5	4	4	4	2	5	5	5	3	5	4	4	2	1	4	3	3	1	3.9		4	2	1	1	1	3	2	3	2	2
	2	2	3	4	1	2		3	5	3	4	3	4	3	5	4	5	4	5	5	5	4	5	2	5	3	4	4	5	3	5	2	2	4	3	2	1	3.73333		3	1	1	3	2	2	1	1	1	2
	1	2	3	2	1	1		4	5	1	2	5	5	5	5	5	5	4	5	4	4	4	5	1	4	5	3	4	5	5	5	3	1	3	4	2	2	3.83333		4	2	2	1	2	3	1	2	3	3
	2	2	3	2	1	2		2	5	4	5	5	4	4	4	4	5	5	5	5	1	4	4	2	4	4	4	4	4	4	5	1	2	2	5	2	3	3.73333		5	2	1	1	2	2	1	1	1	2
	1	1	2	2	1	1		5	4	4	5	4	4	4	5	5	5	5	4	4	4	4	3	2	4	5	3	4	4	4	3	2	1	5	4	1	2	3.76667		5	2	1	2	2	1	1	2	2	1
	1	3	1	1	1	1		5	5	5	4	4	4	4	5	5	4	4	4	5	3	2	5	3	5	4	4	4	5	5	4	2	1	3	4	2	2	3.86667		3	1	1	2	1	2	1	3	2	3
	2	3	3	2	1	1		1	4	3	4	5	4	4	4	1	5	4	4	5	5	3	4	1	4	5	4	4	4	4	3	3	1	4	4	2	2	3.5		4	3	2	1	2	2	2	1	2	2
	2	1	2	2	1	1		5	5	4	5	4	5	5	5	4	3	5	3	4	4	4	4	2	5	5	4	4	5	3	4	1	2	4	5	2	2	3.9		4	2	2	2	2	3	4	1	1	1
	1	2	3	2	1	1		4	3	5	5	5	5	4	4	5	4	4	4	5	5	3	5	2	5	4	4	4	4	4	5	2	1	5	3	3	2	3.93333		4	3	2	1	5	1	2	2	2	3
	1	1	1	2	1	2		5	3	3	3	5	4	2	5	4	5	4	4	5	4	4	4	2	4	5	5	4	5	4	4	2	1	4	5	1	2	3.73333		5	2	1	2	2	2	1	3	2	3
	2	1	3	5	3	2		5	5	3	4	4	4	4	5	2	5	4	3	5	5	4	4	2	4	4	3	5	5	4	4	2	1	4	4	3	2	3.76667		4	2	1	2	1	1	2	2	2	2
	1	2	2	5	1	2		5	5	4	5	4	4	2	5	4	4	5	4	4	5	4	4	3	4	5	5	4	5	5	4	2	3	4	4	3	2	4.03333		5	5	3	2	2	2	1	2	2	2
	1	3	3	3	1	2		4	5	4	3	4	4	4	5	5	4	5	4	4	4	4	4	1	4	5	5	4	5	4	2	2	1	5	4	2	1	3.73333		3	2	2	2	2	2	2	2	1	1
	1	2	1	2	1	1		5	4	4	3	4	5	4	5	4	3	3	4	4	4	2	5	1	4	5	3	3	5	4	4	1	2	4	4	2	1	3.53333		4	1	1	3	3	1	3	2	1	2
	1	1	1	1	1	2		3	3	4	1	5	2	4	5	4	4	5	5	5	4	4	4	2	4	5	4	4	4	4	4	1	3	4	4	3	2	3.66667		4	2	1	5	2	1	2	3	3	1
	1	1	3	1	2	1		3	4	4	2	5	5	4	5	3	5	4	3	5	5	4	4	1	5	5	5	4	3	5	5	2	2	4	4	1	1	3.73333		3	2	2	3	3	1	1	2	2	2
	2	2	1	3	1	1		3	4	5	4	5	4	5	4	4	4	5	3	5	4	4	3	1	4	5	5	5	5	4	5	2	1	4	4	2	2	3.83333		4	2	1	2	3	1	1	2	2	2
	2	3	3	2	1	1		5	5	4	4	4	4	5	5	5	4	4	4	4	4	5	4	3	5	5	2	4	4	2	4	1	3	4	4	1	1	3.76667		5	1	2	2	3	2	2	2	2	2
	1	2	3	1	1	2		4	3	4	5	5	4	4	3	2	4	5	4	4	4	4	5	1	4	5	4	4	4	4	4	2	2	4	5	2	1	3.66667		5	1	2	2	2	2	2	2	1	2
	1	4	2	1	1	1		3	5	5	5	5	5	3	4	4	5	4	4	3	4	5	5	1	2	5	2	4	5	5	3	3	1	4	5	2	1	3.73333		3	2	2	3	2	1	1	1	2	3
	2	3	3	3	1	2		1	5	1	5	4	5	5	4	5	5	5	4	3	4	4	5	1	5	3	3	4	4	3	4	2	1	4	4	2	1	3.53333		4	1	1	2	5	2	2	1	1	1
	1	4	2	3	2	2		5	5	4	5	5	4	5	5	4	5	5	4	4	4	3	5	3	4	4	5	4	3	4	4	3	2	4	3	2	2	3.96667		5	2	2	2	2	1	1	2	2	2
	1	1	1	2	3	2		4	5	4	5	5	4	5	5	5	5	5	4	3	4	5	3	2	4	5	4	4	2	4	3	2	2	4	3	2	1	3.76667		5	2	1	1	2	1	2	2	2	2
	1	3	2	2	1	2		4	5	4	4	4	4	3	5	1	4	4	3	5	4	4	4	2	4	5	5	3	5	5	3	3	2	4	5	2	2	3.73333		4	4	2	2	2	2	1	2	2	2
	1	4	3	2	1	1		4	5	4	4	5	4	5	4	4	4	5	1	4	4	4	4	1	4	5	4	4	4	4	4	1	2	4	4	1	3	3.66667		4	2	1	2	2	3	4	3	1	1
	1	2	1	2	1	1		4	5	1	5	5	4	3	3	4	5	5	4	4	4	4	5	2	4	5	2	5	4	4	5	2	2	3	5	2	1	3.7		5	2	2	2	1	2	2	2	2	1
	1	3	3	2	1	2		4	5	4	5	4	2	4	5	5	5	4	4	5	4	4	5	2	5	3	2	3	5	4	4	2	3	4	5	3	1	3.83333		4	1	2	1	2	3	2	1	2	2
	2	2	1	2	1	2		5	4	4	4	5	5	3	5	2	5	4	4	5	5	4	5	1	5	5	4	3	4	4	5	2	3	3	4	2	1	3.83333		3	2	3	1	1	2	1	2	2	2
	1	4	2	2	1	2		5	4	5	4	5	4	3	5	4	5	4	2	5	4	4	3	2	4	5	2	5	3	4	2	3	3	4	4	1	3	3.7		4	5	1	2	2	1	2	2	2	2
	1	1	1	2	1	2		5	5	4	2	5	4	2	5	5	5	4	3	5	4	4	5	2	5	5	4	5	5	3	4	3	2	3	4	3	1	3.86667		4	2	1	2	2	2	2	2	2	2
	1	2	3	3	1	1		4	5	3	4	4	4	4	4	5	5	5	3	4	5	5	5	1	4	4	4	4	5	4	4	1	3	5	4	2	2	3.86667		5	3	1	3	2	2	2	1	2	2
	2	1	2	2	1	1		4	5	4	3	5	5	4	5	4	4	3	5	5	4	5	5	2	3	3	3	4	4	4	4	2	1	4	4	2	2	3.73333		5	1	2	1	2	5	2	2	1	2
	1	3	3	1	1	2		4	3	4	4	4	4	4	5	4	4	4	4	4	5	4	5	2	3	5	4	4	5	5	5	1	1	4	4	1	1	3.7		4	2	1	2	1	1	2	3	1	3
	1	1	2	5	1	2		4	3	4	5	5	4	4	5	3	4	3	4	4	4	4	4	2	4	4	4	3	5	4	4	1	1	4	1	2	2	3.5		4	1	1	1	2	2	1	2	1	3
	2	3	2	2	1	2		5	5	3	5	5	5	3	3	5	5	4	4	4	3	4	4	2	4	5	4	4	5	1	4	3	3	4	4	2	2	3.8		5	4	2	1	2	2	1	2	2	1
	1	1	3	2	1	2		5	4	4	4	5	4	4	5	4	4	5	3	5	4	4	5	1	5	5	5	4	5	3	4	2	2	4	5	2	2	3.93333		5	2	3	1	1	2	1	3	1	1
	2	3	3	2	1	1		4	5	4	4	3	4	3	3	3	5	5	4	3	4	4	5	2	4	5	4	5	5	4	4	1	1	4	4	2	3	3.7		4	2	1	3	4	1	1	1	2	1
	2	4	2	4	1	2		4	3	5	5	5	4	4	5	4	5	5	4	4	4	3	4	2	4	5	3	4	5	4	4	2	2	4	1	3	1	3.73333		3	3	1	1	2	4	2	3	1	2
	1	3	2	1	1	2		4	5	5	5	2	4	3	5	4	4	4	5	5	4	5	5	2	4	5	5	4	4	5	5	1	2	4	5	3	1	3.96667		4	2	1	1	2	2	1	2	5	2
	2	3	1	2	1	1		4	4	3	4	4	4	4	4	4	4	4	4	4	1	4	4	2	3	3	4	4	5	4	3	2	2	4	4	2	1	3.43333		3	2	1	1	2	2	2	3	1	3
	2	1	1	2	1	1		4	5	5	5	5	5	4	5	4	4	4	5	2	3	4	4	2	4	4	5	1	5	4	4	2	2	4	4	1	1	3.7		3	2	2	1	2	1	2	3	2	1
	2	2	1	1	3	2		5	3	5	3	5	5	4	3	4	4	5	4	5	3	5	4	1	5	5	4	1	5	4	3	2	3	5	5	3	1	3.8		4	1	1	3	1	2	3	2	2	5
	2	2	3	4	3	1		5	5	5	4	5	5	5	3	3	5	4	4	3	4	5	5	2	4	4	4	3	4	5	3	3	2	4	4	2	2	3.86667		3	3	1	1	3	2	1	1	2	2
	1	4	3	1	1	1		4	4	5	5	5	4	3	4	4	5	4	4	5	3	4	5	1	4	4	4	4	3	3	4	2	3	4	4	1	1	3.66667		3	1	1	1	2	2	1	2	2	2
	2	3	2	3	1	1		4	4	4	3	3	5	5	3	4	4	3	4	4	3	3	5	1	4	4	5	3	3	4	5	1	2	3	4	1	1	3.4		4	2	1	2	3	2	1	1	2	2
	1	1	1	1	1	2		4	3	5	3	5	3	4	5	4	3	4	3	4	4	5	5	2	5	5	4	5	5	4	5	2	3	5	5	1	2	3.9		5	2	1	3	4	1	2	2	2	1
	1	1	3	3	1	1		3	4	5	4	4	5	5	5	4	5	4	3	5	3	5	5	2	3	5	5	4	5	4	3	2	1	3	5	2	1	3.8		5	3	1	1	2	1	2	2	2	2
	2	2	2	2	1	2		4	5	4	5	5	3	4	5	3	5	5	4	5	3	5	5	3	4	3	4	4	5	4	4	1	1	5	5	1	2	3.86667		3	2	1	2	1	3	2	1	5	2
	1	3	1	1	1	1		5	4	4	2	3	3	4	5	4	3	4	5	4	4	4	5	3	3	4	5	5	5	4	5	1	1	4	3	2	2	3.66667		4	2	1	2	2	1	1	2	1	2
	1	2	1	3	1	2		4	3	4	4	5	5	3	5	3	3	4	4	5	4	5	5	1	4	4	5	4	4	5	2	2	2	4	4	2	1	3.66667		5	2	2	2	2	2	2	1	2	2
	1	3	2	1	1	1		3	3	1	4	4	5	5	4	4	4	4	4	4	4	3	4	1	4	5	5	4	4	5	4	2	1	5	4	1	1	3.53333		4	1	1	2	2	1	3	1	3	1
	1	3	2	2	1	2		4	4	4	3	5	4	5	4	5	4	5	4	5	5	4	5	2	5	4	4	4	5	4	4	2	2	4	4	1	1	3.86667		4	3	1	2	2	2	2	2	2	2
	1	3	1	4	1	1		4	3	4	4	5	4	4	4	1	5	4	4	5	4	3	5	1	4	3	3	4	5	4	4	2	2	5	5	2	2	3.63333		3	2	2	1	1	3	1	2	2	2
	1	3	2	1	1	1		4	4	4	4	5	4	4	5	4	4	4	4	5	4	3	4	3	4	4	1	3	5	4	4	1	2	5	4	3	1	3.66667		4	3	2	2	2	2	1	3	2	1
	1	1	3	2	2	1		3	5	4	5	4	3	4	5	4	5	4	4	5	3	4	4	2	4	5	4	5	5	5	4	1	2	5	5	2	1	3.86667		5	2	1	1	2	2	1	2	2	1
	1	3	3	1	1	1		4	5	4	5	5	4	3	5	3	3	5	4	5	4	5	4	3	3	5	5	4	4	5	4	2	1	4	5	1	1	3.83333		5	1	4	2	2	2	2	5	2	2
	1	2	1	2	1	1		5	5	4	4	4	4	4	5	3	3	5	4	5	5	4	5	3	3	5	4	5	4	4	4	1	1	4	5	2	1	3.83333		5	2	2	1	2	2	2	2	3	5
	1	2	2	1	3	2		5	5	5	5	5	5	3	3	5	5	4	2	5	5	4	5	2	5	3	4	4	4	4	3	1	3	4	4	2	1	3.83333		4	2	1	2	3	5	1	1	2	1
	1	4	1	2	1	1		5	5	5	4	5	4	3	4	5	4	5	5	4	4	4	5	2	4	5	3	3	5	4	4	3	1	3	4	1	3	3.86667		4	2	2	5	2	2	1	2	2	2
	1	1	3	2	1	1		3	3	4	4	5	3	4	4	4	4	4	4	5	5	4	4	1	4	5	5	4	4	4	5	2	2	3	4	2	2	3.7		4	1	1	3	2	3	2	2	2	2
	1	1	2	2	1	1		4	5	4	4	4	4	4	5	5	5	4	5	4	4	5	4	2	4	5	4	4	4	4	4	2	3	4	1	2	1	3.8		4	2	1	2	1	1	1	3	3	2
	2	3	2	1	2	1		4	5	5	4	3	4	4	4	5	5	3	4	4	3	4	5	3	4	5	3	5	5	5	5	1	1	1	4	3	2	3.76667		4	2	4	1	1	2	5	1	2	1
	1	3	3	3	1	2		5	3	5	4	2	4	2	4	5	5	3	4	4	4	4	5	1	5	5	4	5	4	4	5	1	1	5	3	1	1	3.6		4	4	1	2	2	2	1	4	2	2
	2	3	3	2	1	1		4	1	3	4	4	4	4	5	3	5	3	4	3	2	4	5	1	4	5	4	5	5	3	3	1	2	5	4	1	1	3.4		5	2	1	2	2	2	2	2	2	1
	1	2	2	1	1	1		4	5	3	4	5	5	5	4	4	5	5	4	5	4	4	5	2	3	5	4	2	4	3	5	2	2	4	4	2	2	3.83333		4	2	1	1	1	4	1	2	1	1
	2	4	2	4	1	1		4	5	4	3	3	4	5	4	4	3	1	4	3	3	4	5	1	4	4	4	4	2	4	4	1	2	4	5	1	2	3.36667		3	2	2	3	2	2	1	2	2	2
	2	2	2	2	1	1		5	5	1	3	5	4	5	5	4	5	4	4	4	5	4	5	1	3	5	3	4	5	4	4	2	2	5	4	1	3	3.8		5	1	1	2	3	2	2	3	2	1
	2	2	3	3	1	1		5	5	5	4	4	5	4	3	3	5	5	4	5	4	5	4	2	4	5	4	4	5	4	4	2	2	4	4	2	2	3.93333		4	2	1	3	2	2	1	3	2	2
	1	3	2	1	1	1		4	4	4	4	4	4	4	4	4	3	4	3	5	5	4	5	2	3	5	4	3	5	5	4	2	1	3	4	2	2	3.66667		3	3	1	3	2	2	2	5	2	3
	1	3	1	1	2	1		4	3	5	5	5	4	4	4	5	5	5	4	5	3	4	5	3	5	5	5	1	5	4	3	1	1	4	3	1	1	3.73333		5	2	1	2	1	3	1	2	1	2
	2	2	3	2	1	1		5	4	5	4	4	4	3	3	4	5	4	3	4	4	2	5	2	4	5	4	4	5	5	4	2	2	5	2	2	2	3.7		4	2	2	1	1	2	2	1	3	2
	1	3	3	2	1	1		4	5	4	5	4	4	4	4	4	5	4	4	5	4	4	5	2	4	4	4	4	5	4	4	1	3	4	4	2	2	3.86667		4	1	2	2	1	2	1	2	2	2
	2	1	3	2	1	2		3	4	1	4	5	5	3	5	4	3	5	5	4	4	4	4	2	3	3	3	5	3	5	5	1	1	5	3	2	1	3.5		4	3	1	1	1	2	1	1	1	1
	1	2	1	2	1	1		4	5	4	3	5	4	4	4	4	5	4	4	5	4	4	5	2	5	5	5	3	4	4	5	3	3	4	5	2	3	4.03333		3	5	1	2	2	1	1	1	2	3
	2	1	3	2	1	1		4	4	5	4	5	4	4	5	4	5	4	5	5	3	5	3	2	5	4	5	5	4	4	3	2	2	5	4	1	3	3.93333		4	5	1	2	2	2	2	1	2	2
	1	2	3	1	1	1		5	5	5	4	5	4	3	5	4	5	5	4	5	4	4	5	2	5	5	4	5	5	3	4	2	2	3	5	3	2	4.06667		3	3	2	2	1	2	1	4	2	1
	1	1	3	3	1	1		4	5	4	4	5	4	3	5	4	5	4	5	4	4	4	5	2	5	4	4	4	4	3	4	1	1	4	5	1	2	3.76667		4	1	2	1	4	2	1	2	4	3
	1	3	1	1	1	1		3	5	4	4	5	3	4	3	5	5	2	5	5	5	5	4	1	5	5	3	5	5	3	4	2	2	4	4	1	1	3.73333		5	4	1	1	1	1	1	5	3	1
	2	3	3	4	1	2		1	5	4	4	4	1	4	5	4	4	4	3	5	5	5	3	2	5	5	4	5	4	4	5	1	2	5	5	1	1	3.66667		4	2	1	2	1	2	2	1	2	3
	1	2	2	2	1	1		4	3	4	5	5	4	3	3	4	5	4	3	3	4	1	5	2	3	5	2	4	4	3	5	2	2	4	4	2	3	3.5		5	2	2	2	2	3	2	2	1	2
	1	4	1	2	2	1		4	5	4	3	3	4	4	4	5	4	5	4	5	3	4	4	2	4	4	4	4	5	4	4	2	2	4	4	2	2	3.73333		5	2	3	1	5	1	2	3	2	2
	2	3	2	2	1	1		4	5	4	4	4	4	4	4	4	5	4	5	5	5	4	5	2	4	4	4	3	5	4	4	2	1	5	4	1	1	3.8		3	2	1	2	1	3	1	1	1	2
	1	2	2	3	1	2		5	5	3	4	4	4	4	5	4	5	2	4	4	3	4	4	2	5	4	4	4	4	3	5	2	2	5	4	1	1	3.66667		5	1	1	3	2	3	2	2	2	1
	1	3	2	2	1	2		4	3	4	4	5	4	4	5	3	5	5	5	5	4	5	4	3	5	3	4	3	5	4	4	3	2	3	4	2	1	3.83333		5	3	1	2	2	1	1	3	2	5
	2	1	2	1	1	1		4	4	4	4	3	5	4	3	5	4	4	3	4	5	3	4	3	4	4	3	3	5	4	1	2	2	1	2	1	1	3.3		4	1	2	1	2	2	1	3	3	2
	1	1	2	2	1	1		3	5	4	4	4	4	5	5	1	5	5	4	4	5	3	5	1	4	5	4	4	4	3	4	2	2	5	4	2	2	3.73333		4	1	1	4	3	1	1	1	2	1
	1	4	2	1	1	2		5	5	4	4	5	3	4	2	4	4	5	4	4	5	4	3	1	4	3	4	3	3	4	4	2	2	2	4	1	1	3.43333		4	3	1	1	2	2	2	3	2	1
	1	3	2	3	1	1		4	4	4	4	5	4	5	4	3	4	4	4	4	4	5	5	3	3	5	4	3	5	5	4	1	2	4	4	3	3	3.86667		4	2	1	2	3	2	2	2	2	3
	2	4	2	3	1	1		1	5	4	4	5	4	4	5	3	5	4	4	5	5	5	3	2	5	5	4	4	3	4	3	2	2	5	4	2	2	3.76667		4	2	3	2	2	5	2	2	1	2
	2	4	3	3	1	1		2	4	4	4	4	4	4	5	3	5	4	4	5	4	4	4	3	5	5	3	5	5	4	3	2	2	4	4	2	1	3.73333		4	1	1	2	1	2	1	1	2	2
	1	2	3	2	1	1		4	4	3	4	4	4	3	5	2	5	4	5	4	4	4	5	3	5	4	4	4	4	4	4	2	2	5	4	3	3	3.83333		5	2	1	3	2	2	1	1	2	3
	1	2	3	2	1	1		5	4	4	5	5	4	2	5	4	4	5	4	5	3	3	5	1	3	3	1	3	5	3	4	1	1	5	5	1	1	3.46667		5	2	1	2	2	2	1	2	1	1
	1	3	2	3	3	1		4	5	4	4	4	4	5	4	4	5	4	4	4	5	4	5	2	4	5	4	4	4	5	4	1	2	5	4	1	1	3.83333		5	5	3	2	3	1	4	2	1	2
	2	2	1	2	1	1		2	5	4	5	5	5	3	5	4	5	5	5	5	4	4	3	3	4	2	2	4	4	2	4	2	2	5	3	2	2	3.66667		4	2	1	2	2	3	1	2	2	2
	1	2	3	1	1	1		4	5	3	4	4	4	4	5	5	4	5	4	5	4	4	5	2	3	3	4	4	5	5	4	1	2	5	5	2	1	3.83333		4	2	1	2	1	1	1	2	2	1
	2	4	1	2	1	1		5	5	4	1	4	3	5	4	5	4	5	3	5	5	5	3	2	5	5	4	4	2	5	4	1	2	4	4	1	1	3.66667		4	3	2	2	2	5	1	1	1	1
	1	3	2	3	1	2		4	4	4	4	5	5	4	5	5	4	3	4	5	4	4	4	1	4	4	5	3	5	4	4	1	3	2	4	3	3	3.8		3	4	5	2	1	2	1	2	5	4
	2	3	3	2	3	1		4	5	1	4	4	4	4	4	4	4	4	4	4	3	4	4	2	4	5	3	4	4	5	5	1	2	4	4	1	1	3.53333		4	2	4	2	3	2	1	2	2	3
	2	2	2	1	1	1		3	5	4	3	5	4	4	4	4	4	4	3	4	5	4	5	2	4	5	4	4	5	4	4	3	2	5	4	2	3	3.86667		4	2	1	2	2	1	1	2	2	2
	2	1	1	3	2	1		4	4	4	5	5	4	4	4	2	5	5	4	5	3	3	3	1	4	5	5	4	5	4	4	1	2	4	4	2	2	3.7		4	1	2	1	1	1	2	2	2	2
	2	4	3	2	2	1		4	5	4	5	4	3	5	5	4	4	3	5	4	3	4	5	1	4	5	4	5	5	4	4	1	1	5	3	1	1	3.7		4	1	1	2	2	2	1	2	1	1
	1	2	3	4	1	2		5	3	5	2	4	4	5	5	3	4	4	4	2	4	4	4	2	4	4	4	5	5	5	5	2	1	3	3	1	1	3.56667		4	3	1	2	2	1	1	1	2	2
	1	1	3	2	1	2		3	5	3	4	3	5	4	5	2	5	4	4	5	5	4	5	2	4	5	4	5	5	5	4	1	2	4	5	2	1	3.83333		5	1	2	3	2	2	2	2	2	3
	2	3	2	2	2	1		4	5	4	4	5	4	4	5	4	4	2	5	4	5	3	4	2	4	4	4	4	5	4	5	3	2	5	4	1	3	3.86667		4	2	3	1	2	1	2	2	1	3
	1	3	2	2	1	1		4	5	4	4	5	5	3	5	4	5	4	4	5	5	4	5	2	4	5	4	4	4	4	4	2	2	5	4	3	2	4		4	2	3	1	2	1	4	1	2	3
	1	1	3	2	1	1		4	4	4	4	4	3	4	4	5	4	4	3	4	4	4	3	2	5	5	3	5	4	4	4	2	2	4	5	3	2	3.73333		3	3	2	2	2	1	2	1	2	2
	2	3	2	2	1	1		4	5	3	5	5	5	5	5	3	5	5	4	3	4	4	5	1	5	5	5	4	5	4	4	2	1	4	4	2	2	3.93333		4	1	1	2	1	2	2	2	2	2
	1	3	1	1	1	1		5	3	4	4	5	4	5	5	4	4	4	3	5	3	5	4	2	4	5	3	5	5	4	4	1	2	4	4	1	1	3.73333		5	1	1	2	2	1	1	1	2	2
	2	2	2	2	1	2		5	2	4	3	4	3	5	4	5	5	4	4	5	4	1	2	3	3	5	3	4	5	4	4	2	2	4	4	2	3	3.6		5	2	1	2	2	1	1	2	3	2
	1	3	1	2	1	1		4	5	4	5	4	4	4	5	5	4	5	3	5	3	4	3	3	3	4	4	3	5	4	5	1	2	4	4	1	2	3.73333		5	3	2	2	2	3	1	1	1	2
	1	2	3	2	1	1		4	5	4	5	5	4	5	5	4	2	4	4	3	5	1	3	1	5	4	4	4	5	4	4	1	2	5	4	2	1	3.63333		4	2	3	2	2	2	1	2	3	2
	1	2	1	5	1	1		5	5	4	5	5	4	3	4	5	5	4	4	5	3	4	4	1	5	4	5	5	5	4	4	1	1	5	4	1	3	3.9		4	1	3	2	2	3	1	3	2	1
	1	4	1	1	3	2		4	5	4	4	4	4	4	4	4	5	4	4	5	5	4	5	2	4	5	4	4	4	4	4	3	2	3	5	1	1	3.83333		5	2	2	2	2	2	2	1	2	2
	1	3	2	2	1	1		5	4	3	5	4	5	5	5	4	5	4	5	5	5	3	5	3	4	5	3	5	3	5	3	2	3	4	5	1	2	4		4	1	1	1	2	1	1	1	4	2
	1	3	1	2	1	1		4	5	4	3	5	4	4	4	4	4	5	4	4	5	4	5	3	4	5	5	4	3	5	4	1	3	3	4	1	2	3.83333		4	1	1	1	2	3	1	2	2	2
	1	1	2	2	1	1		4	4	4	5	5	4	5	5	4	5	4	4	5	4	5	5	2	3	4	4	4	4	5	5	2	3	5	4	3	2	4.06667		3	2	2	2	2	3	1	1	2	2
	1	2	2	2	1	1		4	4	5	3	4	4	3	5	5	5	3	4	4	4	5	3	2	4	5	4	4	5	4	4	3	1	1	5	2	1	3.66667		5	2	1	2	2	1	1	2	3	3
	1	1	1	2	1	2		4	4	4	1	1	5	4	5	3	4	3	4	4	4	5	5	2	5	4	5	4	3	3	4	2	2	4	3	3	2	3.53333		4	2	1	3	1	2	1	3	2	3
	1	2	3	2	2	1		5	2	4	4	5	4	4	4	4	5	1	4	5	4	4	1	2	4	3	5	4	4	4	4	3	2	4	5	2	1	3.56667		4	2	2	2	2	2	1	2	2	2
	1	4	3	2	1	1		4	5	4	4	5	4	5	4	3	5	5	4	3	5	4	5	2	4	5	5	4	5	2	4	1	1	4	4	1	1	3.73333		3	2	1	2	2	1	1	2	3	2
	2	3	3	1	1	2		2	5	3	5	4	4	5	4	4	5	5	5	5	5	5	4	3	4	5	3	4	4	1	5	2	2	5	5	2	2	3.9		5	2	2	2	2	5	1	2	2	2
	1	3	3	3	1	1		5	5	3	4	5	3	4	5	4	2	3	4	4	4	4	3	2	4	5	4	4	5	4	5	2	3	5	4	2	1	3.73333		5	2	1	2	1	2	2	1	2	2
	1	2	1	3	1	2		4	4	4	5	3	4	4	4	4	4	3	4	2	4	3	3	2	4	5	4	4	5	4	4	1	1	5	3	3	1	3.5		5	2	1	1	1	5	1	2	2	1
	1	2	2	2	1	1		4	2	4	4	5	5	4	5	4	4	5	4	2	4	4	5	2	4	5	5	5	2	5	5	1	2	4	4	2	2	3.76667		4	1	1	1	2	2	2	2	2	3
	1	3	1	2	2	1		3	4	4	5	5	4	3	5	3	5	5	4	4	3	5	5	3	4	5	5	5	4	4	4	1	2	4	3	1	2	3.8		4	2	2	2	3	2	2	1	3	1
	2	2	1	2	1	1		3	5	4	5	5	5	2	4	5	4	4	4	4	4	4	3	1	5	4	5	4	4	4	4	2	2	4	4	2	3	3.76667		4	2	2	2	2	1	2	5	2	2
	1	3	3	1	1	1		4	5	4	5	5	4	3	5	5	4	4	4	5	5	3	5	2	5	5	4	4	3	4	4	1	1	3	5	3	1	3.83333		4	1	2	3	2	1	3	2	2	5
	1	4	3	1	1	1		5	5	4	4	3	4	5	4	4	4	3	4	5	4	3	3	2	5	5	4	5	5	5	1	2	3	3	5	2	1	3.73333		4	1	2	2	1	2	1	1	2	2
	1	3	3	2	1	1		4	5	5	3	4	4	5	5	5	5	4	5	4	4	5	5	2	4	1	4	2	4	3	4	3	3	4	2	2	2	3.73333		4	2	1	2	1	1	3	3	2	1
	1	2	3	2	1	1		4	4	4	3	5	3	4	4	2	4	3	5	4	3	2	5	2	4	4	4	2	4	4	4	2	1	5	4	3	1	3.43333		4	3	2	2	3	1	2	2	3	2
	2	1	3	3	1	1		3	4	5	2	3	4	4	5	5	5	5	5	2	4	4	4	2	3	3	4	4	5	4	5	1	2	4	5	2	2	3.66667		4	2	2	2	3	1	1	2	1	4
	1	1	3	1	1	1		3	5	4	4	3	4	4	1	4	4	4	4	5	4	3	1	1	4	5	4	4	5	4	4	1	1	2	5	1	2	3.33333		4	3	1	1	2	2	1	1	2	5
	2	3	2	5	1	1		4	5	5	5	4	4	5	4	2	3	4	4	5	3	4	5	1	4	5	3	4	5	4	4	2	2	5	4	2	1	3.73333		4	3	2	1	2	2	1	2	1	2
	2	4	2	2	1	2		3	5	4	4	5	4	4	5	4	4	5	4	4	4	4	4	1	4	5	4	4	5	4	4	1	2	5	3	2	1	3.73333		5	2	2	1	2	3	2	2	2	1
	1	3	3	1	1	1		3	4	1	5	5	4	4	5	4	3	5	4	3	5	5	4	1	5	4	3	4	5	4	4	3	3	4	5	2	2	3.76667		4	2	1	2	3	2	2	1	1	3
	1	2	2	1	1	2		5	5	4	4	4	2	5	4	4	5	5	4	5	5	4	5	2	5	5	4	4	3	4	4	2	1	4	4	2	2	3.86667		4	2	2	3	1	1	2	2	2	2
	1	3	1	1	1	1		4	5	5	4	3	4	5	3	4	5	5	5	3	5	4	5	2	4	3	4	5	3	4	5	1	2	4	4	1	2	3.76667		5	2	1	1	2	2	2	2	3	3
	2	3	2	1	1	1		3	3	4	4	4	4	5	5	4	5	4	5	2	4	4	5	1	5	4	5	4	4	5	4	1	2	4	4	3	1	3.73333		4	2	3	2	2	2	2	3	3	2
	1	3	2	2	1	1		4	5	5	3	3	4	4	4	4	5	4	5	4	4	4	4	3	5	4	5	4	5	3	4	2	1	5	5	1	1	3.8		3	2	1	1	1	2	1	2	2	1
	2	2	3	1	1	1		5	4	4	3	4	4	5	4	4	5	4	5	5	3	4	4	1	5	5	4	4	2	3	5	1	2	5	5	1	2	3.73333		4	2	2	2	2	1	2	2	1	1
	1	3	1	1	1	2		5	5	4	4	5	5	5	4	4	5	5	4	4	4	4	4	2	5	5	3	4	5	5	4	2	2	2	5	2	2	3.96667		5	1	2	2	2	1	1	2	2	2
	1	3	2	1	1	2		4	5	4	4	4	4	4	4	4	5	5	5	5	3	4	4	2	4	5	4	5	3	5	3	3	1	3	4	2	1	3.76667		4	2	3	4	2	3	3	3	2	3
	1	2	1	2	1	1		4	3	4	5	3	4	5	5	4	5	4	4	5	3	4	5	1	4	4	4	4	5	4	4	1	2	5	4	2	2	3.76667		4	2	1	1	2	2	3	2	1	1
	2	3	3	1	1	1		3	5	1	3	4	4	5	5	5	5	4	3	5	4	4	3	1	4	5	4	4	5	5	5	2	1	4	3	3	1	3.66667		3	2	3	2	5	1	5	2	1	3
	2	2	2	3	1	2		5	5	1	5	4	4	4	5	4	5	4	5	1	4	4	5	2	5	4	5	3	5	4	4	1	1	5	4	2	2	3.73333		4	3	1	5	2	2	1	1	2	1
	2	2	2	1	1	1		4	5	4	5	4	4	3	5	4	4	5	4	3	5	5	5	2	4	5	5	4	4	4	4	1	3	4	4	2	2	3.9		5	3	1	1	2	3	2	2	2	4
	2	3	3	4	1	1		5	5	4	5	4	5	5	4	5	5	5	4	4	5	4	3	2	5	3	4	4	5	4	4	2	1	4	4	2	1	3.9		5	1	2	3	3	2	1	1	5	2
	2	1	2	2	1	1		5	5	3	3	2	5	4	5	4	5	1	4	5	4	4	5	3	5	5	5	5	5	5	4	3	2	5	5	1	1	3.93333		4	1	1	1	3	2	1	3	1	2
	1	2	1	2	1	1		4	4	1	5	4	3	4	5	5	5	3	4	4	4	4	4	2	5	3	4	4	1	3	4	3	2	5	2	3	1	3.5		4	3	1	1	2	2	1	2	4	3
	1	3	1	4	1	1		4	3	4	4	4	5	5	5	3	4	5	5	5	4	1	4	2	5	5	4	5	5	4	4	2	3	4	4	1	3	3.86667		4	2	2	2	2	2	2	2	3	1
	1	3	3	2	1	2		5	4	3	5	4	4	4	3	3	5	5	4	5	5	4	3	2	5	5	4	3	5	3	4	2	2	4	4	1	2	3.73333		4	2	2	1	2	1	1	3	3	1
	2	1	1	3	2	2		5	4	4	4	5	5	4	4	5	5	5	4	5	4	3	5	1	3	5	5	3	4	3	4	2	1	4	4	2	1	3.76667		5	1	1	1	3	5	1	4	2	1
	2	3	2	2	1	1		5	4	5	5	3	5	3	3	4	4	3	4	5	4	4	4	2	4	4	4	5	3	4	4	2	2	5	3	3	1	3.7		5	2	2	2	2	3	1	2	1	4
	1	2	3	2	1	1		4	4	4	4	4	3	3	4	3	4	4	3	4	2	2	5	2	4	5	4	3	5	5	3	2	1	4	4	2	1	3.4		5	3	1	1	2	2	2	1	2	2
	2	3	1	1	1	1		4	3	4	4	4	4	4	4	5	5	4	5	3	4	4	5	1	4	5	5	4	4	5	5	1	2	5	4	2	1	3.8		4	2	1	2	2	2	1	2	2	1
	1	3	3	2	1	1		5	5	4	4	3	4	5	5	2	5	4	4	3	3	4	1	1	4	4	4	4	4	3	5	3	1	3	4	2	1	3.46667		4	2	1	3	2	2	2	2	1	2
	1	2	3	2	2	2		4	5	4	5	5	4	3	5	4	4	3	4	4	4	4	3	2	4	5	5	3	4	4	4	1	1	3	5	3	3	3.73333		4	1	1	3	2	1	1	2	2	2
	1	2	3	2	2	1		4	3	4	4	4	5	4	5	4	4	4	4	4	4	4	5	1	5	5	4	4	5	5	4	2	2	4	4	1	1	3.76667		5	2	2	1	2	2	1	1	1	3
	2	4	1	5	2	1		2	4	5	4	5	5	5	4	4	5	4	4	5	5	4	4	1	4	5	4	4	4	5	4	2	2	5	5	2	2	3.93333		5	2	2	1	3	2	2	1	2	1
	1	2	3	3	1	2		5	5	4	3	5	5	5	5	4	5	4	4	5	4	4	4	1	5	5	3	4	3	4	4	2	2	3	4	1	1	3.76667		4	2	1	2	2	5	2	2	1	1
	2	1	3	3	1	1		3	5	3	4	5	4	4	5	3	4	4	4	5	4	3	3	3	4	5	4	4	5	4	4	1	2	5	5	3	1	3.76667		4	2	2	2	2	1	1	2	2	1
	2	2	1	1	1	1		5	5	1	4	5	5	5	5	5	2	3	4	4	4	3	5	2	4	5	4	5	5	3	4	2	2	5	4	2	3	3.83333		5	2	1	2	1	1	1	2	3	1
	2	4	1	1	1	1		3	4	5	4	5	4	5	5	4	4	4	4	4	4	4	4	2	4	4	4	2	4	4	5	2	2	4	4	2	1	3.7		4	3	1	2	2	2	1	1	2	3
	1	2	2	1	1	1		4	5	3	4	4	4	5	4	3	4	4	5	4	5	4	2	2	3	5	5	4	5	3	1	2	1	4	5	1	1	3.53333		5	4	3	2	2	1	1	1	2	2
	2	4	3	1	1	1		5	5	4	4	5	4	5	5	4	3	4	3	5	4	4	4	2	4	5	3	4	5	3	5	1	2	4	4	2	1	3.76667		4	5	2	3	2	2	2	1	1	2
	1	1	3	2	1	1		4	5	3	5	4	3	5	4	2	4	5	4	4	2	4	4	2	4	3	5	2	5	4	4	2	3	5	4	1	2	3.6		4	2	2	1	2	1	5	2	3	2
	1	3	3	1	1	1		4	5	5	4	3	3	4	5	4	5	5	4	4	5	4	4	1	4	5	4	5	4	5	4	2	2	4	5	1	2	3.86667		4	1	2	5	2	4	3	2	2	5
	1	3	3	1	3	1		4	5	4	4	4	4	5	4	4	5	5	5	3	5	5	5	2	4	5	5	4	4	3	3	1	2	5	5	2	1	3.9		4	2	1	1	1	3	2	3	2	1
	2	2	2	2	1	1		5	5	1	2	4	5	5	4	5	4	4	4	5	3	5	5	1	4	5	3	1	5	5	3	3	3	5	4	1	2	3.7		4	2	1	2	2	1	1	1	1	1
	1	2	3	2	1	1		5	5	5	5	5	4	4	5	4	5	5	4	5	5	4	3	1	5	4	4	4	5	4	4	2	2	4	5	1	2	4		5	2	1	3	2	5	1	3	1	1
	1	2	2	4	1	1		5	5	4	3	4	5	4	5	5	2	5	4	5	4	4	5	1	5	2	4	1	5	4	4	2	2	5	3	1	1	3.63333		4	2	1	1	2	2	3	1	3	2
	2	3	2	3	1	2		3	5	3	4	5	5	4	5	4	5	4	4	5	4	4	4	2	3	5	5	5	4	5	3	3	2	5	5	2	2	3.96667		4	2	1	2	1	5	1	3	2	2
	1	1	2	1	1	1		4	4	4	5	4	5	5	5	3	5	3	4	4	4	3	4	1	5	5	4	4	5	5	5	3	1	3	4	2	3	3.86667		4	1	1	2	2	1	2	1	3	4
	1	3	2	2	1	1		5	5	4	4	4	3	4	4	5	4	2	4	5	5	4	4	1	5	4	4	5	4	5	4	1	2	4	4	3	1	3.76667		4	2	1	2	2	2	2	2	1	2
	1	1	3	3	2	1		4	4	5	5	5	3	5	5	5	3	4	1	5	2	5	4	2	5	5	3	3	5	4	4	2	2	4	4	2	1	3.7		4	1	1	1	2	1	1	2	1	2
	2	2	2	1	1	1		3	4	4	5	4	4	5	4	5	4	5	5	4	4	4	4	1	4	5	5	5	4	4	4	2	1	4	4	3	1	3.83333		4	1	1	2	2	2	2	2	3	2
	1	3	2	2	3	1		4	5	4	4	3	4	5	5	4	5	5	3	5	3	5	4	2	4	3	4	4	5	4	5	2	2	4	4	2	1	3.8		5	2	1	2	2	2	1	2	1	1
	1	4	3	1	1	1		5	5	1	5	5	4	4	4	4	5	5	3	5	5	5	5	1	4	5	4	4	5	4	5	1	1	4	5	2	2	3.9		4	2	2	4	2	2	1	3	1	2
	1	3	1	1	1	1		4	5	5	4	5	4	4	4	5	5	3	4	5	4	4	4	2	4	4	4	4	4	4	4	1	1	4	5	3	1	3.8		5	2	3	2	2	1	1	3	2	3
	1	1	2	2	1	1		5	3	5	3	5	4	5	5	5	5	4	4	4	4	5	5	2	4	5	4	5	3	4	4	2	2	5	3	1	1	3.86667		4	1	3	2	2	2	2	2	2	1
	1	1	2	3	1	2		4	5	4	4	3	4	3	5	1	4	4	3	5	5	3	5	2	4	4	1	5	4	5	5	2	2	3	4	2	1	3.53333		5	1	1	2	1	1	2	1	2	2
	1	3	1	2	1	1		4	5	4	3	3	4	3	5	5	4	4	3	4	3	5	4	2	1	5	5	4	4	5	4	2	2	5	4	1	2	3.63333		3	2	2	1	2	2	1	1	2	1
	1	2	3	2	2	1		4	4	4	4	4	4	4	4	5	5	4	4	5	4	4	4	1	4	5	5	4	3	2	4	2	2	4	4	3	2	3.73333		4	2	1	1	2	2	2	1	1	1
	2	2	1	3	1	1		4	5	4	3	4	3	4	3	4	5	4	3	5	5	3	5	1	5	2	4	5	4	4	5	2	1	4	4	2	2	3.63333		4	2	2	2	2	1	1	1	2	1
	1	2	2	4	3	2		4	5	3	4	4	4	5	5	5	2	3	5	4	5	4	5	2	4	5	4	4	5	4	4	2	2	4	5	2	1	3.83333		4	2	2	1	2	5	1	1	2	3
	1	3	2	1	1	1		1	5	4	4	5	4	4	5	2	5	2	3	4	4	4	5	1	4	5	4	4	5	5	4	2	1	3	5	2	1	3.56667		4	2	2	1	2	2	1	2	1	1
	1	4	2	1	1	1		4	1	5	4	5	5	5	1	5	4	3	5	5	3	4	3	3	5	4	4	4	5	5	4	1	2	3	4	2	1	3.63333		5	2	2	1	2	2	1	2	2	2
	2	3	2	2	1	1		4	5	1	4	5	4	4	5	4	5	4	4	5	4	5	3	2	5	5	5	4	5	4	4	2	2	2	4	2	1	3.76667		4	2	1	2	3	2	1	2	1	2
	1	2	3	2	1	1		4	5	3	5	5	4	4	5	3	5	5	5	3	4	5	4	2	4	5	4	4	4	5	3	2	2	1	5	3	2	3.83333		3	3	3	3	2	1	3	1	1	2
	2	4	3	2	1	2		4	4	4	3	5	3	4	5	4	5	3	4	4	5	5	5	2	5	4	4	4	4	4	3	1	1	4	4	3	3	3.76667		5	2	5	2	2	1	3	1	5	3
	1	3	2	2	1	1		3	5	4	4	2	4	1	5	5	5	4	4	3	4	4	3	2	5	5	4	3	5	4	4	2	1	4	4	1	1	3.5		4	2	1	2	2	2	2	2	3	1
	1	2	1	2	1	1		4	5	5	4	4	4	4	4	3	5	5	2	5	4	5	5	1	5	3	3	4	4	4	4	1	1	5	4	2	1	3.66667		4	3	1	2	1	2	2	1	2	2
	1	3	1	1	1	1		4	5	4	5	4	4	4	4	4	5	4	4	4	3	4	5	1	4	5	4	5	5	4	5	3	2	4	4	2	1	3.86667		4	3	1	2	1	2	2	2	2	3
	1	2	3	1	3	1		4	4	4	4	4	4	5	5	4	4	4	4	4	4	3	4	1	4	5	4	4	4	5	5	1	1	4	4	2	2	3.7		3	2	3	2	2	3	1	1	2	2
	1	3	3	3	1	1		4	5	3	5	4	4	3	5	4	3	4	5	4	5	3	5	2	4	5	4	4	5	4	5	2	2	5	5	2	1	3.86667		4	3	2	2	2	2	1	2	2	5
	1	4	2	2	1	2		4	5	4	5	4	4	5	4	4	5	5	5	4	3	5	5	3	5	2	5	4	4	5	5	2	2	4	5	3	2	4.06667		5	2	1	2	1	1	1	3	3	3
	2	3	1	2	1	2		1	5	4	4	5	3	5	4	4	5	4	4	3	4	4	5	2	3	5	4	4	5	4	4	2	1	5	4	1	3	3.7		5	1	2	5	2	3	2	1	2	2
	2	4	1	2	1	1		3	5	3	5	4	3	4	4	4	5	4	3	5	4	3	4	3	5	5	5	3	5	4	4	2	1	4	2	2	2	3.66667		5	2	2	1	2	3	1	2	2	5
	2	2	1	2	1	2		5	5	4	5	3	5	5	5	2	2	3	5	5	3	4	5	2	5	5	1	5	5	5	5	3	3	5	4	2	1	3.9		4	2	2	3	2	2	1	2	1	4
	2	2	2	4	1	2		4	2	5	4	4	4	4	5	4	4	5	4	4	4	1	5	2	5	5	4	3	4	4	2	2	2	4	4	2	2	3.6		3	2	1	3	1	3	1	1	2	5
	1	2	3	5	1	1		4	4	5	3	5	5	4	4	4	5	5	4	3	5	3	5	2	4	5	4	4	5	4	5	2	1	5	4	2	1	3.86667		3	1	1	2	1	1	3	1	3	1
	1	4	1	3	1	2		4	5	4	3	3	4	3	4	4	4	3	4	5	3	4	5	3	4	5	4	5	4	5	4	2	3	4	4	2	2	3.76667		5	5	1	4	1	3	2	1	2	1
	2	4	2	2	1	1		4	5	4	5	5	4	4	5	5	5	4	4	5	5	4	4	1	5	5	4	4	5	5	4	2	1	4	4	2	1	3.96667		3	1	2	2	2	2	3	2	2	2
	1	3	3	1	1	1		4	4	4	5	5	5	5	5	5	5	5	4	1	2	4	3	1	1	4	5	4	3	4	4	2	3	4	4	1	2	3.6		4	2	2	2	1	2	1	2	2	2
	1	2	1	2	3	1		3	4	2	5	5	4	5	3	3	4	5	4	5	3	3	4	2	4	5	4	3	4	3	5	2	2	5	5	2	1	3.63333		4	3	3	5	1	3	3	3	2	1
	2	1	1	3	1	1		5	5	5	5	5	4	3	4	5	5	5	4	3	5	4	5	2	4	5	4	5	4	4	2	2	2	4	5	2	2	3.96667		5	3	1	2	2	2	1	2	3	1
	2	4	3	2	1	2		4	5	3	5	4	4	5	5	5	4	4	3	5	5	4	4	2	4	5	5	4	3	4	3	3	2	3	4	1	2	3.8		5	1	1	2	3	2	1	5	2	2
	2	3	1	1	1	1		5	5	5	4	5	4	4	5	5	4	4	4	4	4	4	3	2	5	5	5	4	5	3	5	2	3	4	4	1	1	3.93333		3	2	1	3	3	3	1	2	2	1
	2	3	3	2	1	2		4	4	4	3	2	3	5	5	5	5	4	4	4	4	5	4	2	5	5	5	5	5	5	4	2	1	4	5	3	2	3.93333		4	2	2	2	5	3	3	2	2	3
	2	3	3	2	1	1		5	5	3	4	5	4	5	5	5	4	5	5	5	4	4	5	2	4	5	4	4	5	1	4	2	2	4	4	1	2	3.9		4	2	1	2	3	2	1	2	1	1
	2	2	2	1	1	2		4	5	4	5	4	3	4	4	3	4	5	5	4	3	4	4	2	5	2	5	5	4	5	5	2	2	5	4	2	1	3.8		5	2	1	3	3	2	2	2	2	2
	2	1	3	1	1	1		5	5	5	5	3	5	5	5	4	5	4	4	5	5	4	4	2	4	4	5	5	4	5	5	2	2	4	4	2	1	4.06667		4	2	2	1	2	5	2	1	2	1
	1	4	1	2	1	1		3	5	4	3	3	4	4	5	5	4	4	4	2	4	4	1	2	5	5	5	4	5	4	3	2	3	4	5	1	1	3.6		3	1	2	2	2	2	1	1	1	5
	2	2	3	4	1	1		5	4	4	5	4	4	4	5	5	4	5	4	4	4	5	5	2	4	4	3	4	5	4	4	3	1	5	4	2	2	3.93333		4	1	1	3	2	1	1	2	2	3
	1	2	3	1	1	1		4	4	4	4	4	4	4	5	3	4	4	3	4	4	4	5	1	4	5	3	4	4	5	5	1	3	5	4	1	1	3.66667		5	1	3	2	2	1	1	2	2	3
	2	3	1	2	1	2		4	5	4	4	5	5	4	4	4	5	4	5	5	5	4	3	2	5	5	4	5	4	3	3	2	2	5	3	2	2	3.9		5	2	1	2	3	2	1	5	2	2
	1	3	1	2	1	1		2	4	4	5	5	5	4	5	3	5	5	5	2	3	4	5	1	5	5	5	4	4	5	3	3	3	4	3	1	2	3.8		4	2	2	2	2	2	2	2	3	1
	1	2	1	1	1	1		4	4	4	3	4	4	5	5	3	3	4	5	5	4	4	3	2	3	5	5	3	5	4	4	2	2	4	5	2	1	3.7		3	2	2	2	2	1	3	1	2	3
	1	2	2	2	1	1		5	4	4	4	4	5	5	5	5	5	4	3	5	5	5	5	2	5	5	4	5	5	4	5	2	2	5	4	2	2	4.16667		4	1	1	1	2	2	4	2	1	2
	2	3	1	5	3	1		5	4	4	5	5	3	4	5	4	5	5	4	4	4	5	5	1	5	4	4	5	3	4	4	1	2	4	5	3	1	3.9		4	1	1	2	1	2	2	2	2	2
	1	3	2	3	1	1		2	5	5	4	5	4	5	4	4	5	4	5	5	4	5	5	2	4	5	4	5	4	4	3	1	1	4	4	2	1	3.83333		4	2	1	4	1	2	3	3	1	1
	1	4	1	1	1	1		4	3	5	4	5	4	5	4	4	5	5	3	5	3	4	5	2	4	4	3	4	5	4	4	3	1	4	3	1	2	3.73333		4	2	2	2	5	1	1	2	2	1
	1	4	3	3	1	2		2	5	4	5	4	4	3	4	5	4	3	5	5	2	5	5	2	2	4	4	4	4	4	5	2	2	5	4	3	2	3.73333		4	2	1	2	2	2	2	2	1	1
	2	3	1	2	1	1		4	3	3	2	5	1	4	5	4	5	4	5	5	5	4	4	3	4	3	5	5	4	3	4	3	2	4	4	1	2	3.66667		3	2	1	2	1	2	1	1	1	4
	1	3	3	2	1	2		3	4	4	4	4	3	5	4	5	5	5	4	4	4	4	4	1	4	5	2	4	4	5	4	3	2	4	4	1	2	3.7		4	3	1	2	3	2	1	3	2	2
	1	2	1	2	1	1		1	4	4	5	5	5	4	2	4	5	5	3	5	4	4	3	2	5	4	5	4	3	2	4	2	2	4	5	2	2	3.63333		5	2	1	2	2	2	1	1	2	2
	1	2	3	1	1	2		4	5	5	4	4	4	4	4	3	5	4	4	4	5	4	5	2	5	5	3	5	5	4	4	1	3	4	2	2	2	3.83333		4	1	3	2	1	2	1	2	1	2
	2	1	1	4	1	1		2	4	4	5	4	5	5	4	3	5	4	4	5	4	4	4	2	5	3	4	3	5	5	4	2	2	3	3	2	1	3.66667		4	1	2	3	3	2	3	3	1	3
	2	3	1	1	1	2		4	5	4	4	4	4	5	5	5	5	4	4	4	4	4	4	1	3	4	4	4	5	5	2	3	1	4	4	2	2	3.76667		4	2	3	3	2	2	1	2	3	1
	2	3	2	2	1	2		5	5	4	3	3	4	4	4	2	5	4	4	3	3	4	4	3	5	4	4	3	5	3	4	1	3	4	4	2	1	3.56667		4	2	2	2	2	5	2	2	1	2
	1	1	2	1	1	1		3	5	4	2	3	4	4	5	4	5	4	5	5	3	4	5	2	4	4	4	5	4	4	3	1	3	4	4	1	2	3.66667		4	2	1	1	1	2	1	1	4	1
	2	2	3	2	1	1		5	5	4	5	4	4	4	5	4	3	4	4	5	5	4	5	3	4	3	4	4	5	3	3	2	3	5	5	2	1	3.9		4	1	1	2	1	3	1	1	1	2
	2	3	1	1	1	2		4	5	4	3	5	5	5	5	4	5	3	4	4	4	4	4	1	5	4	5	5	5	4	4	2	1	4	5	2	1	3.86667		5	1	1	2	2	2	1	2	2	1
	1	3	1	2	1	1		3	1	2	2	2	1	2	1	1	2	1	2	3	1	5	2	5	3	2	2	2	1	1	3	4	5	1	4	4	4	2.4		4	4	5	4	4	4	4	3	4	3
	1	4	3	1	1	2		1	3	2	3	1	1	2	2	3	1	2	3	1	1	1	3	4	2	1	2	3	2	1	2	3	4	1	1	4	3	2.1		3	3	4	5	5	5	4	4	5	4
	1	3	2	2	2	2		3	1	3	2	3	2	1	1	3	2	3	2	2	3	2	2	4	1	1	1	2	2	1	3	5	4	2	1	4	5	2.36667		2	4	3	4	4	3	5	4	4	3
	1	2	1	3	1	2		3	2	2	1	1	3	3	2	1	1	2	3	1	1	1	2	4	1	3	3	1	1	3	1	3	4	2	2	4	4	2.16667		3	3	5	2	4	4	3	4	5	1
	2	1	3	1	1	1		3	2	1	1	2	1	2	2	1	3	3	1	3	1	1	1	4	2	2	1	1	3	3	1	3	3	1	1	4	3	2		3	4	4	3	5	4	4	3	5	4
	1	3	1	3	1	1		2	2	2	3	2	3	3	3	3	2	3	1	2	3	2	3	4	3	2	2	1	1	1	2	4	4	2	3	4	2	2.46667		2	4	4	3	5	4	3	4	4	4
	1	3	2	1	1	1		1	2	2	2	3	1	3	3	2	3	1	1	5	2	2	1	3	1	2	2	1	3	2	1	3	3	1	2	3	3	2.13333		1	4	4	4	3	3	5	3	4	3
	1	4	1	1	1	1		2	2	2	3	2	1	3	3	3	2	2	3	1	3	3	1	5	3	1	4	1	1	2	1	4	5	3	1	3	3	2.43333		1	5	3	3	5	5	5	4	4	4
	1	4	3	2	3	2		1	3	1	1	1	4	2	2	1	1	1	4	2	2	3	1	4	1	1	3	3	1	3	2	5	1	1	3	3	4	2.16667		3	4	4	4	3	3	3	3	5	4
	2	4	2	2	1	1		1	1	2	5	3	3	3	2	2	1	2	2	1	1	3	3	4	2	1	3	3	1	3	2	3	5	3	2	4	3	2.46667		1	5	5	4	4	5	4	3	5	5
	1	4	2	2	1	1		2	2	1	1	3	3	2	3	1	1	2	5	1	1	3	3	5	1	3	1	3	2	1	2	5	3	3	1	3	3	2.33333		2	5	4	4	4	4	4	3	4	5
	1	2	1	2	1	1		3	5	2	3	3	2	1	1	2	2	2	1	2	3	2	4	5	3	1	3	3	2	1	5	4	3	3	1	4	5	2.7		2	4	3	5	1	3	3	4	5	3
	2	3	2	1	1	1		2	1	3	2	1	1	2	3	3	3	3	1	3	2	2	2	3	1	2	1	3	3	2	2	3	4	2	3	4	4	2.36667		2	2	5	5	3	4	3	3	4	4
	2	4	1	3	1	1		3	3	2	2	3	3	3	2	3	3	2	3	2	1	3	1	3	3	3	2	1	3	1	3	4	4	2	1	5	4	2.6		1	3	5	5	4	3	5	3	4	5
	2	2	2	1	1	1		5	5	4	4	4	5	5	4	5	5	4	4	4	5	4	5	5	4	4	4	5	4	5	5	4	5	4	5	4	4	4.46667		5	4	5	5	4	5	5	4	5	4
	2	4	3	4	1	1		3	3	3	3	2	3	3	1	1	1	3	5	3	1	3	2	4	2	2	3	3	3	1	3	4	4	3	2	3	3	2.66667		2	5	3	3	3	5	3	5	5	5
	2	1	3	2	1	2		5	4	4	4	5	5	4	4	4	5	5	5	5	5	5	5	5	5	5	5	4	4	4	5	4	5	5	4	4	5	4.6		5	5	5	4	4	5	5	4	4	4
	1	2	3	1	1	1		1	4	1	3	3	3	3	2	2	3	1	1	2	2	3	2	4	2	3	3	3	2	1	1	3	1	1	1	5	5	2.36667		2	5	3	4	5	5	4	4	3	4
	2	3	1	2	3	1		5	5	4	4	5	4	5	5	5	4	4	5	5	4	4	4	5	4	5	4	4	5	5	4	4	4	5	5	5	5	4.53333		4	5	4	4	4	4	5	4	4	5
	1	2	1	2	1	1		3	3	3	2	2	1	2	2	1	2	2	3	1	1	1	3	3	2	2	3	4	1	3	1	2	4	2	1	5	5	2.33333		3	3	4	4	4	3	4	5	4	4
	1	4	3	1	1	2		1	3	3	3	3	1	5	3	3	3	5	4	2	3	2	5	4	1	2	2	3	2	2	3	5	3	2	3	4	4	2.96667		3	4	5	3	4	5	4	4	4	3
	1	3	2	3	1	2		4	4	4	5	5	4	4	5	5	5	5	4	4	4	5	5	4	4	4	4	4	5	5	4	5	4	4	4	5	5	4.43333		4	4	4	4	4	5	5	4	5	5
	2	3	1	2	1	1		3	2	1	1	2	2	2	3	3	2	1	2	3	3	2	3	5	2	2	1	2	2	1	3	3	2	1	3	4	4	2.33333		2	1	3	2	4	5	5	4	3	5
	1	4	1	2	1	1		5	5	5	5	4	4	4	4	4	4	5	4	5	4	5	5	5	5	4	5	4	5	5	5	4	5	4	5	5	4	4.56667		4	4	4	5	4	5	4	5	5	4
	1	3	1	1	1	1		3	2	1	1	2	2	3	1	1	1	3	4	3	1	2	3	3	1	2	2	1	1	1	2	3	5	1	1	2	4	2.06667		1	4	5	5	4	3	2	3	2	5
	2	4	2	1	1	1		4	4	5	5	4	5	4	4	5	4	4	4	5	5	5	4	4	4	5	5	5	4	4	5	4	4	5	5	4	4	4.43333		5	4	5	4	5	4	4	5	4	5
	1	3	2	2	1	1		1	5	2	2	2	2	2	1	3	1	3	2	2	2	1	2	5	3	2	3	2	3	3	3	3	4	1	3	4	4	2.53333		1	5	4	5	5	5	4	3	5	5
	1	3	3	1	1	1		4	5	5	5	4	5	4	4	4	5	4	4	5	4	5	5	5	4	4	5	5	5	4	4	5	5	5	4	4	5	4.53333		5	4	4	5	5	4	5	4	4	5
	1	3	2	2	1	2		3	3	2	3	1	2	3	3	1	1	2	3	3	1	1	3	4	3	3	3	2	2	1	4	4	4	2	1	3	4	2.5		1	3	3	5	3	3	3	5	4	4
	1	4	3	1	2	1		4	4	5	4	4	4	5	5	4	4	5	5	4	4	4	4	4	5	4	4	5	4	4	4	5	4	4	4	4	4	4.26667		4	4	4	5	5	4	5	5	4	4
	2	3	2	1	3	1		2	2	2	1	2	1	1	1	1	1	1	2	1	1	1	2	2	2	2	1	1	1	2	1	2	1	2	2	2	1	1.46667		2	1	1	1	2	1	2	2	2	2
	1	3	1	5	1	2		3	2	1	1	2	1	1	2	1	1	3	2	3	1	3	3	3	3	3	3	1	3	3	2	3	5	1	3	5	4	2.4		2	3	5	5	3	5	3	1	3	3
	2	4	2	2	3	1		5	5	4	4	5	5	4	5	5	4	5	5	4	4	4	4	4	5	5	4	5	4	4	4	5	5	5	5	5	5	4.56667		4	4	4	5	5	5	4	5	4	4
	1	2	2	1	1	1		3	2	3	3	1	3	1	3	1	1	2	1	3	3	2	3	5	3	3	2	2	3	2	2	3	3	1	1	4	5	2.46667		1	4	5	2	5	5	5	2	5	3
	1	4	1	3	1	1		4	4	5	4	4	4	4	5	5	5	4	4	4	5	5	4	4	5	4	4	4	5	5	5	4	5	5	5	4	5	4.46667		4	4	5	4	5	4	4	4	5	5
	1	3	1	1	1	1		2	2	1	2	2	1	1	2	2	1	2	2	1	1	1	2	2	2	1	1	1	1	2	1	1	1	1	1	1	1	1.4		1	2	2	1	2	1	1	2	1	1
	2	2	3	1	1	2		1	2	2	2	2	1	1	2	2	2	2	2	1	1	2	1	2	1	2	1	1	2	2	2	2	2	1	2	1	1	1.6		1	1	2	2	2	2	1	2	1	2
	1	2	3	2	1	2		1	2	5	1	3	1	1	1	1	1	2	1	2	1	3	3	3	1	3	2	1	2	1	3	3	5	2	1	3	4	2.1		1	3	4	3	4	3	4	4	5	5
	1	2	3	1	1	2		1	3	2	3	1	1	1	1	2	3	3	2	2	3	3	1	3	1	2	2	2	2	5	3	4	5	2	3	5	3	2.46667		3	4	5	3	4	5	3	3	5	4
	1	2	3	1	1	1		2	2	1	2	2	2	1	1	1	1	1	1	2	1	1	1	2	1	1	2	2	1	1	1	1	2	1	2	2	1	1.4		1	1	1	2	2	2	2	2	1	2
	2	2	3	1	1	1		2	2	1	2	2	1	1	1	3	1	2	3	2	3	2	2	3	3	2	2	1	3	1	2	3	4	1	2	5	4	2.2		2	3	4	4	4	3	3	5	4	5
	1	4	1	2	1	2		2	2	2	2	1	1	2	2	1	1	1	1	1	2	2	2	1	2	1	2	1	2	2	1	1	2	1	1	2	1	1.5		1	2	1	2	2	1	2	2	2	2
	2	1	3	1	1	1		4	3	2	3	2	3	3	5	3	1	2	1	2	3	2	2	3	3	2	3	1	2	1	2	5	5	3	3	5	3	2.73333		1	4	4	5	3	2	3	5	4	4
	1	4	2	2	1	1		2	2	2	2	2	2	2	1	2	2	2	2	1	2	2	2	2	1	1	1	2	2	1	2	1	2	1	2	2	2	1.73333		1	1	2	1	2	2	2	2	1	2
	2	3	2	2	1	1		5	4	4	4	4	5	5	5	5	4	5	5	4	4	5	5	5	4	4	4	4	5	4	5	4	4	4	4	4	5	4.43333		4	4	4	4	4	5	4	4	4	4
	1	3	1	3	3	1		3	3	1	3	2	3	1	3	1	1	2	5	3	1	2	1	4	1	2	1	5	2	5	3	4	1	3	2	5	5	2.6		2	3	5	5	4	3	4	3	3	3
	2	3	3	2	3	1		2	1	1	2	2	2	2	2	2	2	2	1	1	1	2	2	2	2	1	1	1	1	2	1	2	1	2	1	2	2	1.6		1	1	1	1	1	2	2	1	2	1
	1	3	2	2	1	1		2	2	1	1	1	1	1	2	1	1	1	1	1	2	1	1	1	2	2	2	1	2	1	2	2	1	2	2	2	2	1.46667		2	1	2	2	1	2	2	1	2	1
	2	2	1	2	1	1		1	2	2	2	1	1	2	2	1	1	1	1	1	2	2	1	4	3	1	1	2	2	1	2	4	4	2	3	5	4	2.03333		2	5	1	4	3	1	3	4	4	4
	2	3	3	2	1	1		3	2	3	2	2	2	1	1	1	2	1	2	1	3	2	2	4	1	1	2	1	1	3	3	3	3	1	1	4	3	2.03333		1	2	5	5	5	4	4	4	5	3
	1	2	3	1	1	1		5	2	3	2	1	1	2	1	2	1	2	3	3	1	3	1	3	4	1	2	2	1	2	2	4	4	2	3	4	4	2.36667		1	4	5	4	4	5	4	5	5	4
	2	2	3	1	1	2		3	2	1	1	1	1	3	2	2	2	2	1	2	2	1	2	5	2	2	3	1	1	3	1	3	5	1	1	2	3	2.03333		2	4	3	3	4	5	3	4	4	4
	1	3	3	1	1	1		2	2	1	1	3	1	2	2	1	3	3	2	1	3	1	1	5	1	1	1	1	1	3	1	4	4	2	2	5	3	2.1		2	4	3	3	3	4	3	3	2	4
	2	3	2	2	1	1		4	5	5	5	4	5	5	4	5	5	4	5	4	4	5	4	5	5	5	5	4	5	5	4	4	4	5	5	4	4	4.56667		5	4	4	4	5	4	4	5	5	5
	1	4	1	2	1	1		3	2	1	2	1	2	1	3	1	3	2	2	2	2	3	3	5	3	1	1	1	5	2	1	5	5	4	2	4	4	2.53333		1	4	3	3	5	3	5	4	5	2
	1	4	1	4	1	2		5	4	4	4	5	4	5	5	4	4	4	4	5	5	4	4	5	4	4	4	4	5	5	5	5	5	5	5	4	5	4.5		5	5	4	5	4	4	4	4	5	5
	1	2	3	2	2	1		1	3	1	2	3	2	5	2	2	3	3	3	3	2	2	3	5	2	3	3	2	1	4	4	5	3	1	2	3	3	2.7		2	4	3	5	3	5	3	3	5	5
	2	4	3	2	1	1		5	4	5	4	4	5	5	4	4	5	4	5	5	4	5	5	5	4	4	4	5	5	4	4	5	4	4	4	4	5	4.46667		5	4	4	4	4	4	4	5	5	4
	1	2	1	2	2	1		2	3	1	1	1	3	3	2	1	2	2	2	3	3	2	1	5	3	2	1	2	3	2	2	5	5	1	1	5	3	2.4		2	3	4	5	5	5	4	5	4	5
	1	4	1	1	1	1		5	4	4	5	4	4	5	5	4	4	4	4	4	5	5	5	5	5	5	5	5	4	4	4	4	5	4	4	5	5	4.5		4	5	4	4	5	4	5	4	4	4
	1	1	1	1	1	1		3	3	2	2	1	1	2	3	3	3	2	1	1	2	3	2	4	1	1	1	1	1	4	2	4	4	2	1	3	3	2.2		1	3	3	3	4	3	4	3	3	3
	1	2	2	1	1	1		1	1	1	1	1	1	1	2	1	2	2	1	2	2	1	2	1	1	1	2	1	2	1	1	2	1	2	2	1	1	1.36667		2	2	2	2	2	1	2	1	1	1
	1	1	2	2	3	1		3	1	3	3	1	2	3	3	2	2	1	2	3	1	1	2	4	3	1	2	3	2	2	2	3	5	2	2	5	5	2.46667		3	3	3	5	3	5	4	5	3	4
	2	2	2	3	1	2		2	3	3	2	1	3	3	2	2	3	1	2	2	2	1	2	5	3	1	2	2	1	3	3	3	3	2	3	4	5	2.46667		3	5	4	4	3	3	3	4	3	4
	1	2	3	1	1	1		5	3	2	2	3	2	1	1	1	3	3	2	2	4	1	1	5	1	2	3	3	1	1	3	3	4	1	1	5	5	2.46667		3	4	3	5	5	5	3	5	4	3
	2	2	1	2	1	1		1	2	1	1	2	1	1	1	2	1	1	2	2	2	1	2	1	1	2	1	2	1	2	1	1	1	2	2	2	2	1.46667		1	2	2	1	2	1	2	2	1	1
	1	3	2	4	1	2		1	2	4	2	3	1	2	2	1	5	4	2	3	3	2	4	3	2	2	1	1	2	5	2	3	4	3	2	5	4	2.66667		1	4	4	5	5	3	5	4	4	1
	2	4	1	3	1	1		1	1	2	1	1	1	1	1	2	1	2	1	2	1	2	1	1	2	1	1	2	1	2	1	2	1	2	1	1	2	1.36667		1	1	2	2	2	1	2	1	2	2
	1	3	2	3	1	1		1	3	2	1	2	1	3	1	2	2	3	1	3	1	3	1	5	1	3	2	3	1	2	3	3	3	3	5	5	2	2.36667		1	3	4	4	5	5	5	3	3	5
	1	2	1	3	1	1		2	2	2	1	2	2	2	1	2	1	2	2	2	1	1	2	1	1	2	2	2	1	1	2	1	2	2	1	2	2	1.63333		2	1	2	2	2	2	1	2	2	2
	2	2	2	1	1	1		1	1	1	2	2	2	2	3	5	2	2	3	3	3	1	3	5	2	2	2	1	2	2	1	5	3	2	3	4	4	2.46667		1	4	5	3	4	5	3	5	5	2
	1	3	3	1	1	2		1	1	2	1	1	2	2	2	1	1	1	2	1	1	2	2	1	2	1	1	1	2	2	1	2	1	2	1	1	1	1.4		1	1	2	1	1	2	2	2	2	2
	1	2	3	3	1	1		2	2	3	3	2	2	2	2	1	3	3	1	2	1	2	3	5	3	3	2	1	3	1	3	2	5	2	3	4	5	2.53333		1	4	2	5	4	4	5	3	4	4
	1	2	2	2	1	1		1	3	2	2	3	3	3	3	1	4	2	3	1	1	3	2	5	3	5	3	2	2	3	3	3	4	3	2	5	5	2.83333		3	5	5	3	3	4	3	4	4	5
	2	1	2	4	1	1		2	2	2	4	2	2	2	5	3	1	1	2	3	5	2	1	5	3	1	2	1	2	3	1	3	5	2	3	4	3	2.56667		3	3	3	4	5	4	5	4	4	3
	1	1	2	2	1	1		2	2	2	2	1	1	2	2	1	2	2	1	2	2	2	2	1	2	2	2	1	2	1	2	1	2	2	2	1	1	1.66667		2	1	1	1	2	1	2	1	2	2
	1	2	1	2	1	1		1	2	1	3	2	2	1	1	2	2	2	1	2	1	2	3	4	2	2	2	2	1	1	2	5	4	2	2	3	5	2.16667		1	3	3	3	3	5	3	3	5	5
	1	2	3	3	1	1		2	1	1	2	2	2	2	1	2	1	1	2	2	2	1	1	1	2	1	1	1	1	1	1	2	2	2	2	1	1	1.46667		2	1	1	2	2	2	2	1	2	2
	1	1	2	2	3	2		1	5	2	3	3	2	1	2	1	1	3	2	3	1	3	3	4	3	1	1	2	1	4	3	5	3	2	5	5	5	2.66667		3	2	3	4	4	4	3	4	4	1
	2	2	2	2	1	1		2	1	1	2	2	2	2	3	1	1	2	3	1	2	3	4	5	2	2	3	3	2	3	1	3	4	3	3	4	3	2.43333		2	5	3	4	2	3	3	5	1	5
	1	3	2	1	1	1		3	1	3	3	1	1	2	1	2	2	3	2	3	3	2	2	4	2	2	3	3	3	3	1	5	4	3	1	3	5	2.53333		2	5	4	5	5	3	4	4	4	3
	2	2	1	2	1	1		3	2	1	2	3	3	1	2	2	2	5	3	2	2	1	5	4	3	3	1	1	5	5	1	5	3	2	2	3	4	2.7		2	4	3	5	5	5	3	3	4	4
[truncated: 24 more columns]
